# Supplementary material for: Experiences of Adults High in the Personality Trait Sensory Processing Sensitivity: A Qualitative Study
Source: J Clin Med. 2021 Oct 24;10(21):4912. doi: 10.3390/jcm10214912 (PMC8584340; doi:10.3390/jcm10214912)
Supplement: Supplementary file 1 [file jcm-10-04912-s001.zip]

Archive with 1 entries (1 files):
- jcm-1415905-supplementary.pdf
